# Supplementary material for: Identification and Characterization of the Gene Responsible for the O3 Mating Type Substance in Paramecium caudatum
Source: Microorganisms. 2024 Mar 15;12(3):588. doi: 10.3390/microorganisms12030588 (PMC10974281; doi:10.3390/microorganisms12030588)
Supplement: Supplementary file 1 [file microorganisms-12-00588-s001.zip]

Archive with 2 entries (2 files):
- Supplementary Figure S1.pdf
- Supplymentary Figure S2.pdf
